# Supplementary material for: Human iPSC-Derived Retinal Organoids and Retinal Pigment Epithelium for Novel Intronic RPGR Variant Assessment for Therapy Suitability
Source: J Pers Med. 2022 Mar 21;12(3):502. doi: 10.3390/jpm12030502 (PMC8951517; doi:10.3390/jpm12030502)
Supplement: Supplementary file 1 [file jpm-12-00502-s001.zip]

Archive with 1 entries (1 files):
- jpm-1589166-supplementary.pdf
